# Supplementary material for: Comparison of Saudi Pharmacist Licensure Examination (SPLE) Pass Rates by Institution and Applicant Characteristics
Source: Healthcare (Basel). 2022 Sep 24;10(10):1865. doi: 10.3390/healthcare10101865 (PMC9602314; doi:10.3390/healthcare10101865)
Supplement: Supplementary file 1 [file healthcare-10-01865-s001.zip]

Archive with 1 entries (1 files):
- healthcare-1926993-supplementary.pdf
